# Supplementary material for: Use of Single‐Cell Data and scPagwas Analysis to Identify T Cell Subsets and Construct a Prognostic Model for Clear Cell Renal Cell Carcinoma
Source: Hum Mutat. 2026 Apr 8;2026:1916444. doi: 10.1155/humu/1916444 (PMC13058582; doi:10.1155/humu/1916444)
Supplement: Supplementary file 1 — Supporting Information Additional supporting information can be found online in the Supporting Information section. Table S1: The detailed clinical data for the six pairs of KIRC tissues. [file HUMU-2026-1916444-s001.xlsx]

## Sheet: Sheet1
Table S1：The detailed clinical data for the 6 pairs of KIRC tissues.
Patient	Age	Gender	Stage	Grade	T	N	M
1	63	female	Stage Ⅰ	Grade Ⅱ	T1a	N0	M0
2	70	male	Stage Ⅰ	Grade Ⅱ	T1a	N0	M0
3	66	male	Stage Ⅲ	Grade Ⅳ	T3a	N0	M0
4	65	male	Stage Ⅰ	Grade Ⅲ	T1a	N0	M0
5	52	female	Stage Ⅰ	Grade Ⅱ	T1a	N0	M0
6	60	female	Stage Ⅰ	Grade Ⅱ	T1a	N0	M0
